# Supplementary material for: Hypomethylation of IL6ST promotes development of endometriosis by activating JAK2/STAT3 signaling pathway
Source: PLoS One. 2025 Jan 16;20(1):e0317569. doi: 10.1371/journal.pone.0317569 (PMC11737718; doi:10.1371/journal.pone.0317569)
Supplement: S1 Raw data — (ZIP) [file pone.0317569.s001.zip]

Archive with 1 entries (1 files):
- S1_raw_data.xlsx
