# Supplementary material for: Hypomethylation of IL6ST promotes development of endometriosis by activating JAK2/STAT3 signaling pathway
Source: PLoS One. 2025 Jan 16;20(1):e0317569. doi: 10.1371/journal.pone.0317569 (PMC11737718; doi:10.1371/journal.pone.0317569)
Supplement: S1 Raw data — (ZIP) [file pone.0317569.s001.zip › S1_raw_data.xlsx]

## Sheet: FIG1C
NM	EC										NM	EC
62.81	48.95										0.438505	59.8522
60.86	58.14										14.327	56.2325
70.66	68.81										0.603183	27.5376
69.91	56.56										0.901667	27.3474
63.26	53.75										0.239927	256.592
63.97	59.74										0.432468	62.3939
73.4	53.92										14.0322	43.5118
65.68	69.32										0.521474	35.5884
68.83	51.91										0.870953	10.4348
83.34	63.88										0.32775	226.495
65.51											0.532431	57.8135
78.77											16.1187	45.675
65.22											0.493344	35.0984
73.23											0.973105	132.82
											0.32775	234.482
											1	59.6314
Column B	EC			Column B	EC
vs.	vs.			vs.	vs.
Column A	NM			Column A	NM
Unpaired t test				Unpaired t test
P value	0.001			P value	0.0003
P value summary	**			P value summary	***
Significantly different (P < 0.05)?	Yes			Significantly different (P < 0.05)?	Yes
One- or two-tailed P value?	Two-tailed			One- or two-tailed P value?	Two-tailed
t, df	t=3.790, df=22			t, df	t=4.074, df=30
How big is the difference?				How big is the difference?
Mean of column A	68.96			Mean of column A	3.259
Mean of column B	58.5			Mean of column B	85.72
Difference between means (B - A) ± SEM	-10.46 ± 2.761			Difference between means (B - A) ± SEM	82.46 ± 20.24
95% confidence interval	-16.19 to -4.737			95% confidence interval	41.12 to 123.8
R squared (eta squared)	0.395			R squared (eta squared)	0.3562
F test to compare variances				F test to compare variances
F, DFn, Dfd	1.161, 9, 13			F, DFn, Dfd	196.7, 15, 15
P value	0.782			P value	<0.0001
P value summary	ns			P value summary	****
Significantly different (P < 0.05)?	No			Significantly different (P < 0.05)?	Yes
Data analyzed				Data analyzed
Sample size, column A	14			Sample size, column A	16
Sample size, column B	10			Sample size, column B	16

## Sheet: FIG2A 
	GAPDH			AVE	SD	IL6ST			AVE	SD	△CT				△△CT				2^(-△△CT)
Blank	20.05	20.27	20.2	20.1733	0.112398	20.09	20.44	20.265	20.265	0.175	-0.0833333	0.266667	0.0916667	0.0916667	-0.175	0.175	0	0	1.12896	0.885768	1	1
IL6ST-OE	20.32	20.67	20.42	20.47	0.180278	14.18	14.23	14.22	14.21	0.0264575	-6.29	-6.24	-6.25	-6.26	-6.38167	-6.33167	-6.34167	-6.35167	83.3821	80.5418	81.1021	81.6662
				Blank	IL6ST-OE
				1.12896	83.3821
				0.885768	80.5418
				1	81.1021
				Column B	IL6ST-OE
				vs.	vs.
				Column A	Blank
				Unpaired t test
				P value	<0.0001
				P value summary	****
				Significantly different (P < 0.05)?	Yes
				One- or two-tailed P value?	Two-tailed
				t, df	t=92.57, df=4
				How big is the difference?
				Mean of column A	1.005
				Mean of column B	81.68
				Difference between means (B - A) ± SEM	80.67 ± 0.8714
				95% confidence interval	78.25 to 83.09
				R squared (eta squared)	0.9995
				F test to compare variances
				F, DFn, Dfd	152.9, 2, 2
				P value	0.013
				P value summary	*
				Significantly different (P < 0.05)?	Yes
				Data analyzed
				Sample size, column A	3
				Sample size, column B	3

## Sheet: FIG2B
450nm OD
	Blank				IL6ST-OE
0h	0.1987	0.2034	0.1972	0.203	0.1989	0.2004	0.1997	0.2038
24h	0.3077	0.3047	0.3083	0.3056	0.321	0.3244	0.3196	0.3205
48h	0.508375	0.511275	0.512575	0.509375	0.637275	0.625775	0.634475	0.631975
72h	0.8957	0.903	0.8996	0.8968	1.1259	1.1216	1.1219	1.1239
Number of families	1
Number of comparisons per family	4
Alpha	0.05
Sidak's multiple comparisons test	Mean Diff.	95.00% CI of diff.	Significant?	Summary	Adjusted P Value
Blank - IL6ST-OE
0h	-0.000125	-0.005498 to 0.005248	No	ns	>0.9999
24h	-0.0148	-0.02017 to -0.009427	Yes	****	<0.0001
48h	-0.122	-0.1273 to -0.1166	Yes	****	<0.0001
72h	-0.2246	-0.2299 to -0.2192	Yes	****	<0.0001
Test details	Mean 1	Mean 2	Mean Diff.	SE of diff.	N1	N2	t	DF
Blank - IL6ST-OE
0h	0.2006	0.2007	-0.000125	0.001996	4	4	0.06262	24
24h	0.3066	0.3214	-0.0148	0.001996	4	4	7.414	24
48h	0.5104	0.6324	-0.122	0.001996	4	4	61.1	24
72h	0.8988	1.123	-0.2246	0.001996	4	4	112.5	24

## Sheet: FIG2C
Cell Invasion Number	Blank	IL6ST-OE
Repeat 1	49	210
Repeat 2	50	213
Repeat 3	91	221
Column B	IL6ST-OE
vs.	vs.
Column A	Blank
Unpaired t test
P value	0.0004
P value summary	***
Significantly different (P < 0.05)?	Yes
One- or two-tailed P value?	Two-tailed
t, df	t=10.64, df=4
How big is the difference?
Mean of column A	63.33
Mean of column B	214.7
Difference between means (B - A) ± SEM	151.3 ± 14.22
95% confidence interval	111.9 to 190.8
R squared (eta squared)	0.9659
F test to compare variances
F, DFn, Dfd	17.76, 2, 2
P value	0.1066
P value summary	ns
Significantly different (P < 0.05)?	No
Data analyzed
Sample size, column A	3
Sample size, column B	3

## Sheet: FIG2D
	Fluorescent red	Blue fluorescent light	Apoptotic cell death rate
Blank-1	222	462	0.480519
Blank-2	220	452	0.486726
Blank-3	213	413	0.515738
IL6ST-OE-1	197	484	0.407025
IL6ST-OE-2	168	400	0.42
IL6ST-OE-3	238	556	0.428058
Column B	IL6ST-OE
vs.	vs.
Column A	Blank
Unpaired t test
P value	0.0037
P value summary	**
Significantly different (P < 0.05)?	Yes
One- or two-tailed P value?	Two-tailed
t, df	t=6.090, df=4
How big is the difference?
Mean of column A	49.43
Mean of column B	41.84
Difference between means (B - A) ± SEM	-7.593 ± 1.247
95% confidence interval	-11.06 to -4.132
R squared (eta squared)	0.9026
F test to compare variances
F, DFn, Dfd	3.116, 2, 2
P value	0.4859
P value summary	ns
Significantly different (P < 0.05)?	No
Data analyzed
Sample size, column A	3
Sample size, column B	3

## Sheet: FIG3
HIF-1α				GAPDH				Ratio
1	40969.6	47290.5	51973.1	1	61407.4	61316	59317.4	Blank	0.667176	0.771258	0.876188
2	63490	66000.6	69637.7	2	65922.2	65486.8	65362.1	IL6ST-OE	0.963105	1.00785	1.06541
VEGF				GAPDH				Ratio
1	15412.9	14094.1	16067.4	1	61407.4	61316	59317.4	Blank	0.250995	0.229861	0.270872
2	29736	27164	30947.1	2	65922.2	65486.8	65362.1	IL6ST-OE	0.451078	0.414801	0.473472
p-JAK2				JAK2				Ratio
1	48532.3	51672.6	55580.5	1	63770.8	66040.2	67426.4	Blank	0.761044	0.782442	0.824314
2	58585.7	60395.6	61894.1	2	60422.8	63667.5	66079.6	IL6ST-OE	0.969596	0.948609	0.936659
p-STAT3				STAT3				Ratio
1	47947.8	49919.5	51750.7	1	62138.9	61770.1	65477.2	Blank	0.771623	0.80815	0.790362
2	68446.8	69692.1	70192.4	2	52685.5	52197.8	55081.4	IL6ST-OE	1.29916	1.33515	1.27434
	HIF-1α			VEGF			p-JAK2			p-STAT3
Column B	IL6ST-OE		Column B	IL6ST-OE		Column B	IL6ST-OE		Column B	IL6ST-OE
vs.	vs.		vs.	vs.		vs.	vs.		vs.	vs.
Column A	Blank		Column A	Blank		Column A	Blank		Column A	Blank
Unpaired t test			Unpaired t test			Unpaired t test			Unpaired t test
P value	0.0232		P value	0.0007		P value	0.0015		P value	<0.0001
P value summary	*		P value summary	***		P value summary	**		P value summary	****
Significantly different (P < 0.05)?	Yes		Significantly different (P < 0.05)?	Yes		Significantly different (P < 0.05)?	Yes		Significantly different (P < 0.05)?	Yes
One- or two-tailed P value?	Two-tailed		One- or two-tailed P value?	Two-tailed		One- or two-tailed P value?	Two-tailed		One- or two-tailed P value?	Two-tailed
t, df	t=3.579, df=4		t, df	t=9.420, df=4		t, df	t=7.758, df=4		t, df	t=24.94, df=4
How big is the difference?			How big is the difference?			How big is the difference?			How big is the difference?
Mean of column A	0.7715		Mean of column A	0.2506		Mean of column A	0.7893		Mean of column A	0.79
Mean of column B	1.012		Mean of column B	0.4465		Mean of column B	0.9516		Mean of column B	1.303
Difference between means (B - A) ± SEM	0.2406 ± 0.06721		Difference between means (B - A) ± SEM	0.1959 ± 0.02079		Difference between means (B - A) ± SEM	0.1624 ± 0.02093		Difference between means (B - A) ± SEM	0.5128 ± 0.02056
95% confidence interval	0.05397 to 0.4272		95% confidence interval	0.1381 to 0.2536		95% confidence interval	0.1043 to 0.2205		95% confidence interval	0.4557 to 0.5699
R squared (eta squared)	0.7621		R squared (eta squared)	0.9569		R squared (eta squared)	0.9377		R squared (eta squared)	0.9936
F test to compare variances			F test to compare variances			F test to compare variances			F test to compare variances
F, DFn, Dfd	4.152, 2, 2		F, DFn, Dfd	2.084, 2, 2		F, DFn, Dfd	3.725, 2, 2		F, DFn, Dfd	2.803, 2, 2
P value	0.3882		P value	0.6485		P value	0.4233		P value	0.526
P value summary	ns		P value summary	ns		P value summary	ns		P value summary	ns
Significantly different (P < 0.05)?	No		Significantly different (P < 0.05)?	No		Significantly different (P < 0.05)?	No		Significantly different (P < 0.05)?	No
Data analyzed			Data analyzed			Data analyzed			Data analyzed
Sample size, column A	3		Sample size, column A	3		Sample size, column A	3		Sample size, column A	3
Sample size, column B	3		Sample size, column B	3		Sample size, column B	3		Sample size, column B	3

## Sheet: FIG4
p-JAK2				JAK2				Ratio
1	16996.3	19540.1	21785.5	1	20685.2	20669.4	21073.2	Blank	0.821664	0.945365	1.0338
2	47187.3	48125.6	49444.6	2	20094.6	21259.2	22465	IL6ST-OE	2.34826	2.26376	2.20096
3	22593.9	24726.7	27170.7	3	23353.6	23574.2	24286.5	IL6ST-OE+WP1066	0.967469	1.04889	1.11876
p-STAT3				STAT3				Ratio
1	37257.8	39045.7	37385.8	1	44331.6	44040.3	46959.6	Blank	0.840435	0.88659	0.796128
2	51938.6	53930	51770.6	2	45409.5	45091.9	46594.7	IL6ST-OE	1.14378	1.196	1.11108
3	42965.2	44674.6	43049	3	46132.3	45809.3	47386.8	IL6ST-OE+WP1066	0.931348	0.975229	0.90846
p-JAK2
Tukey's multiple comparisons test	Mean Diff.	95.00% CI of diff.	Significant?	Summary	Adjusted P Value
Blank vs. IL6ST-OE	-1.337	-1.555 to -1.120	Yes	****	<0.0001	A-B
Blank vs. IL6ST-OE+WP1066	-0.1114	-0.3286 to 0.1058	No	ns	0.3258	A-C
IL6ST-OE vs. IL6ST-OE+WP1066	1.226	1.009 to 1.443	Yes	****	<0.0001	B-C
Test details	Mean 1	Mean 2	Mean Diff.	SE of diff.	n1	n2	q	DF
Blank vs. IL6ST-OE	0.9336	2.271	-1.337	0.07079	3	3	26.72	6
Blank vs. IL6ST-OE+WP1066	0.9336	1.045	-0.1114	0.07079	3	3	2.226	6
IL6ST-OE vs. IL6ST-OE+WP1066	2.271	1.045	1.226	0.07079	3	3	24.49	6
p-STAT3
Tukey's multiple comparisons test	Mean Diff.	95.00% CI of diff.	Significant?	Summary	Adjusted P Value
Blank vs. IL6ST-OE	-0.3092	-0.4118 to -0.2066	Yes	***	0.0002	A-B
Blank vs. IL6ST-OE+WP1066	-0.09729	-0.1999 to 0.005307	No	ns	0.0609	A-C
IL6ST-OE vs. IL6ST-OE+WP1066	0.2119	0.1093 to 0.3145	Yes	**	0.0018	B-C
Test details	Mean 1	Mean 2	Mean Diff.	SE of diff.	n1	n2	q	DF
Blank vs. IL6ST-OE	0.8411	1.15	-0.3092	0.03344	3	3	13.08	6
Blank vs. IL6ST-OE+WP1066	0.8411	0.9383	-0.09729	0.03344	3	3	4.115	6
IL6ST-OE vs. IL6ST-OE+WP1066	1.15	0.9383	0.2119	0.03344	3	3	8.963	6

## Sheet: FIG5A
Cell Invasion Number	Blank	IL6ST-OE	IL6ST-OE+WP1066
Repeat 1	135	227	170
Repeat 2	161	231	173
Repeat 3	161	267	186
Tukey's multiple comparisons test	Mean Diff.	95.00% CI of diff.	Significant?	Summary	Adjusted P Value
Blank vs. IL6ST-OE	-89.33	-129.8 to -48.86	Yes	**	0.0012	A-B
Blank vs. IL6ST-OE+WP1066	-24	-64.47 to 16.47	No	ns	0.2419	A-C
IL6ST-OE vs. IL6ST-OE+WP1066	65.33	24.86 to 105.8	Yes	**	0.0062	B-C
Test details	Mean 1	Mean 2	Mean Diff.	SE of diff.	n1	n2	q	DF
Blank vs. IL6ST-OE	152.3	241.7	-89.33	13.19	3	3	9.578	6
Blank vs. IL6ST-OE+WP1066	152.3	176.3	-24	13.19	3	3	2.573	6
IL6ST-OE vs. IL6ST-OE+WP1066	241.7	176.3	65.33	13.19	3	3	7.004	6

## Sheet: FIG5B
	Fluorescent red	Blue fluorescent light	Apoptotic cell death rate
Blank-1	311	609	0.510673
Blank-2	319	610	0.522951
Blank-3	324	619	0.523425
IL6ST-OE-1	310	744	0.416667
IL6ST-OE-2	245	568	0.431338
IL6ST-OE-3	302	696	0.433908
IL6ST-OE+WP1066-1	245	499	0.490982
IL6ST-OE+WP1066-2	308	620	0.496774
IL6ST-OE+WP1066-3	310	614	0.504886
Tukey's multiple comparisons test	Mean Diff.	95.00% CI of diff.	Significant?	Summary	Adjusted P Value
Blank vs. IL6ST-OE	9.173	7.196 to 11.15	Yes	****	<0.0001	A-B
Blank vs. IL6ST-OE+WP1066	2.147	0.1697 to 4.124	Yes	*	0.0363	A-C
IL6ST-OE vs. IL6ST-OE+WP1066	-7.027	-9.004 to -5.050	Yes	****	<0.0001	B-C
Test details	Mean 1	Mean 2	Mean Diff.	SE of diff.	n1	n2	q	DF
Blank vs. IL6ST-OE	51.9	42.73	9.173	0.6443	3	3	20.13	6
Blank vs. IL6ST-OE+WP1066	51.9	49.76	2.147	0.6443	3	3	4.712	6
IL6ST-OE vs. IL6ST-OE+WP1066	42.73	49.76	-7.027	0.6443	3	3	15.42	6

## Sheet: FIG5C
Blank				IL6ST-OE				IL6ST-OE+WP1066
0.206	0.2055	0.2026	0.2036	0.1987	0.202	0.1964	0.2049	0.1976	0.2053	0.2018	0.2035
0.2991	0.295	0.2968	0.3006	0.3075	0.306	0.309	0.3063	0.3133	0.3155	0.3196	0.3186
0.487075	0.483775	0.481475	0.484775	0.645975	0.643175	0.650175	0.642975	0.585875	0.580575	0.579775	0.584375
0.8709	0.8676	0.863	0.8638	1.1633	1.1669	1.1677	1.1641	0.9748	0.9795	0.9747	0.9757
Tukey's multiple comparisons test	Mean Diff.	95.00% CI of diff.	Significant?	Summary	Adjusted P Value
0h
Vector vs. IL6ST-OE	0.003925	-0.0008579 to 0.008708	No	ns	0.1253
Vector vs. IL6ST-OE+WP1066	0.002375	-0.002408 to 0.007158	No	ns	0.4529
IL6ST-OE vs. IL6ST-OE+WP1066	-0.00155	-0.006333 to 0.003233	No	ns	0.7102
24h
Vector vs. IL6ST-OE	-0.009325	-0.01411 to -0.004542	Yes	****	<0.0001
Vector vs. IL6ST-OE+WP1066	-0.01888	-0.02366 to -0.01409	Yes	****	<0.0001
IL6ST-OE vs. IL6ST-OE+WP1066	-0.00955	-0.01433 to -0.004767	Yes	****	<0.0001
48h
Vector vs. IL6ST-OE	-0.1613	-0.1661 to -0.1565	Yes	****	<0.0001
Vector vs. IL6ST-OE+WP1066	-0.09838	-0.1032 to -0.09359	Yes	****	<0.0001
IL6ST-OE vs. IL6ST-OE+WP1066	0.06293	0.05814 to 0.06771	Yes	****	<0.0001
72h
Vector vs. IL6ST-OE	-0.2992	-0.3040 to -0.2944	Yes	****	<0.0001
Vector vs. IL6ST-OE+WP1066	-0.1099	-0.1146 to -0.1051	Yes	****	<0.0001
IL6ST-OE vs. IL6ST-OE+WP1066	0.1893	0.1845 to 0.1941	Yes	****	<0.0001
Test details	Mean 1	Mean 2	Mean Diff.	SE of diff.	N1	N2	q	DF
0h
Vector vs. IL6ST-OE	0.2044	0.2005	0.003925	0.001957	4	4	2.837	36
Vector vs. IL6ST-OE+WP1066	0.2044	0.2021	0.002375	0.001957	4	4	1.717	36
IL6ST-OE vs. IL6ST-OE+WP1066	0.2005	0.2021	-0.00155	0.001957	4	4	1.12	36
24h
Vector vs. IL6ST-OE	0.2979	0.3072	-0.009325	0.001957	4	4	6.74	36
Vector vs. IL6ST-OE+WP1066	0.2979	0.3168	-0.01888	0.001957	4	4	13.64	36
IL6ST-OE vs. IL6ST-OE+WP1066	0.3072	0.3168	-0.00955	0.001957	4	4	6.902	36
48h
Vector vs. IL6ST-OE	0.4843	0.6456	-0.1613	0.001957	4	4	116.6	36
Vector vs. IL6ST-OE+WP1066	0.4843	0.5827	-0.09838	0.001957	4	4	71.1	36
IL6ST-OE vs. IL6ST-OE+WP1066	0.6456	0.5827	0.06293	0.001957	4	4	45.48	36
72h
Vector vs. IL6ST-OE	0.8663	1.166	-0.2992	0.001957	4	4	216.2	36
Vector vs. IL6ST-OE+WP1066	0.8663	0.9762	-0.1099	0.001957	4	4	79.39	36
IL6ST-OE vs. IL6ST-OE+WP1066	1.166	0.9762	0.1893	0.001957	4	4	136.8	36
